# Supplementary material for: The Optimal Cutoff Value of Tumor Markers for Prognosis Prediction in Ampullary Cancer
Source: Cancers (Basel). 2023 Apr 13;15(8):2281. doi: 10.3390/cancers15082281 (PMC10136701; doi:10.3390/cancers15082281)
Supplement: Supplementary file 1 [file cancers-15-02281-s001.zip]

Archive with 4 entries (4 files):
- Supplement Figure S1.pdf
- Supplement Figure S2.pdf
- Supplement Figure S3.pdf
- Supplement Table S1.pdf
